# Supplementary material for: Metformin Decreases 2-HG Production through the MYC-PHGDH Pathway in Suppressing Breast Cancer Cell Proliferation
Source: Metabolites. 2021 Jul 26;11(8):480. doi: 10.3390/metabo11080480 (PMC8402004; doi:10.3390/metabo11080480)
Supplement: Supplementary file 1 [file metabolites-11-00480-s001.zip]

Archive with 1 entries (1 files):
- metabolites-1283650-SI.pdf
